# Supplementary material for: Combined analysis of whole-exome sequencing and RNA sequencing in type 2 diabetes mellitus patients with thirst and fatigue
Source: Diabetol Metab Syndr. 2022 Aug 8;14:111. doi: 10.1186/s13098-022-00884-z (PMC9358875; doi:10.1186/s13098-022-00884-z)
Supplement: Supplementary file 1 — Additional file 1: Table S1. summary of the quality of data. Table S2. Comparison rate and coverage. Table S3. number of InDel in different regions of the genome. Table S4. number of different types of InDel on the coding area. Table S5. Annotation of mutation cite. [file 13098_2022_884_MOESM1_ESM.xlsx]

## Sheet: Table S1
ReportID	Sample name	Novo ID	Raw reads	Raw data (G)	Raw depth (x)	Effective (%)	Error (%)	Q20 (%)	Q30 (%)	GC (%)
1	QYD1	BKDO190002682-1A	37243475	11.17	184.76	96.99	0.03	97.45	93.12	51.78
2	QYD2	BKDO190002683-1A	40434527	12.13	200.64	97.62	0.03	97.29	92.7	50.75
3	QYD3	BKDO190002684-1A	55638863	16.69	276.06	97.51	0.03	97.35	92.87	51.96
4	QYD4	BKDO190002685-1A	41861061	12.56	207.75	96.89	0.03	97.29	92.76	53.65
5	QYD5	BKDO190002686-1A	43691474	13.11	216.85	97.34	0.03	96.84	91.73	51.74
6	QYD6	BKDO190002687-1A	42887511	12.87	212.88	96.71	0.03	97.22	92.54	51.23
7	WZC001	TZTD171111839	43677304	13.1	216.68	97.33	0.01	96.15	91.01	51.21
8	WZC002	TZTD171111840	42990725	12.9	213.37	97.88	0.01	96.41	91.55	51.41
9	WZC003	TZTD171111841	46209464	13.86	229.25	98.15	0.02	94.41	87.91	50.28
10	WZC004	TZTD171111842	40697598	12.21	201.96	98.06	0.01	96.3	91.31	51.45
11	WZC005	TZTD171111843	40052592	12.02	198.82	98.33	0.01	96	90.73	51.24
12	WZC006	TZTD171111844	35941107	10.78	178.31	98.21	0.01	96.31	91.3	51.83
Table S1. summary of the quality of data.

## Sheet: Table S2
ReportID:	1	2	3	4	5	6	7	8	9	10	11	12
Sample:1	QYD1	QYD2	QYD3	QYD4	QYD5	QYD6	WZC001	WZC002	WZC003	WZC004	WZC005	WZC006
Total:2	72247898 (100%)	78945194 (100%)	108505342 (100%)	81119366 (100%)	85061966 (100%)	82955614 (100%)	85025244 (100%)	84161102 (100%)	90705668 (100%)	79818494 (100%)	78769464 (100%)	70597548 (100%)
Duplicate:3	12406512 (17.19%)	14573822 (18.48%)	22658702 (20.90%)	20239016 (24.98%)	15695825 (18.48%)	15469459 (18.67%)	17043974 (20.08%)	16341292 (19.45%)	18187619 (20.14%)	16382865 (20.57%)	16362315 (20.81%)	14355843 (20.37%)
Mapped:4	72173798 (99.90%)	78855250 (99.89%)	108398297 (99.90%)	81025166 (99.88%)	84934967 (99.85%)	82873347 (99.90%)	84869685 (99.82%)	84025587 (99.84%)	90287209 (99.54%)	79662505 (99.80%)	78624418 (99.82%)	70486046 (99.84%)
Properly mapped:5	71451226 (98.90%)	78117428 (98.95%)	107339728 (98.93%)	80655086 (99.43%)	84059948 (98.82%)	82098510 (98.97%)	84247456 (99.09%)	83454422 (99.16%)	89277408 (98.43%)	79041578 (99.03%)	78088500 (99.14%)	70014040 (99.17%)
PE mapped:6	72117280 (99.82%)	78787958 (99.80%)	108316596 (99.83%)	80954344 (99.80%)	84843420 (99.74%)	82808220 (99.82%)	84723002 (99.64%)	83897618 (99.69%)	89878942 (99.09%)	79514822 (99.62%)	78486392 (99.64%)	70382950 (99.70%)
SE mapped:7	113036 (0.16%)	134584 (0.17%)	163402 (0.15%)	141644 (0.17%)	183094 (0.22%)	130254 (0.16%)	293366 (0.35%)	255938 (0.30%)	816534 (0.90%)	295366 (0.37%)	276052 (0.35%)	206192 (0.29%)
Initial_bases_on_target:8	60456963	60456963	60456963	60456963	60456963	60456963	60456963	60456963	60456963	60456963	60456963	60456963
Initial_bases_on_or_near_target:9	136297444	136297444	136297444	136297444	136297444	136297444	136297444	136297444	136297444	136297444	136297444	136297444
Total_effective_yield(Mb):10	10757.6	11754.5	16156.1	12074.4	12652.5	12352	12638	12520.5	13392.9	11868	11708.7	10502.4
Effective_yield_on_target(Mb):11	6287.4	6363.54	9646.87	7205.47	7410.5	6954	7928.66	8362.31	7911.45	7828.59	7727.5	7031.13
Fraction_of_effective_bases_on_target:12	0.584	0.541	0.597	0.597	0.586	0.563	0.627	0.668	0.591	0.66	0.66	0.669
Fraction_of_effective_bases_on_or_near_target:13	0.744	0.702	0.761	0.757	0.747	0.718	0.795	0.851	0.756	0.84	0.85	0.853
Average_sequencing_depth_on_target:14	104	105.26	159.57	119.18	122.57	115.02	131.15	138.32	130.86	129.49	127.82	116.3
Bases_covered_on_target:15	60185434	60362457	60366760	60335832	60200532	60200015	60246278	60245237	60255047	60244247	60243867	60234137
Coverage_of_target_region:16	0.996	0.998	0.999	0.998	0.996	0.996	0.997	0.996	0.997	0.996	0.996	0.996
Fraction_of_target_covered_with_at_least_100x:17	0.36	0.37	0.571	0.388	0.438	0.41	0.574	0.626	0.59	0.572	0.572	0.494
Fraction_of_target_covered_with_at_least_50x:18	0.699	0.72	0.852	0.668	0.774	0.75	0.899	0.921	0.911	0.901	0.905	0.864
Fraction_of_target_covered_with_at_least_20x:19	0.931	0.94	0.964	0.926	0.947	0.942	0.985	0.987	0.986	0.985	0.985	0.982
Fraction_of_target_covered_with_at_least_10x:20	0.972	0.979	0.986	0.975	0.978	0.976	0.993	0.994	0.993	0.993	0.993	0.992
Fraction_of_target_covered_with_at_least_4x:21	0.99	0.995	0.996	0.993	0.991	0.991	0.996	0.996	0.996	0.996	0.995	0.995
Table S2. Comparison rate and coverage.

## Sheet: Table S3
Sample	Exonic	Intronic	UTR3	UTR5	Intergenic	ncRNA_exonic	ncRNA _intronic	Up stream	Down stream	Splicing	ncRNA_splicing
QYD1	660	9188	480	356	3878	273	820	338	144	459	14
QYD2	650	10489	535	391	4775	272	990	392	186	455	13
QYD3	667	12726	600	402	7248	296	1265	421	227	499	11
QYD4	679	9602	489	415	4499	271	871	359	150	449	8
QYD5	635	10393	529	382	5041	277	931	350	157	458	15
QYD6	649	10523	547	388	5113	278	982	368	175	457	14
WZC001	650	10407	583	412	3898	279	895	388	155	457	9
WZC002	624	10823	580	440	3828	292	861	386	165	501	11
WZC003	653	11535	631	451	4809	301	1022	416	181	510	16
WZC004	652	10541	581	432	3710	291	906	377	141	472	15
WZC005	633	10787	582	424	3573	282	884	376	145	482	13
WZC006	638	9584	495	406	2827	270	777	337	136	490	14
Table S3. number of InDel in different regions of the genome.

## Sheet: Table S4
Sample	Frameshift deletion	Frameshift insertion	Nonframeshift deletion	Nonframeshift insertion	Stopless	stopgain	unkown
QYD1	76	63	207	209	2	9	94
QYD2	73	58	213	211	0	4	91
QYD3	85	58	207	219	0	7	91
QYD4	79	60	221	216	2	6	95
QYD5	74	55	209	200	0	7	90
QYD6	79	54	204	213	2	7	90
WZC001	72	67	227	183	2	4	95
WZC002	78	62	179	207	0	5	93
WZC003	85	65	207	194	1	7	94
WZC004	64	64	209	219	2	5	89
WZC005	84	57	196	189	1	9	97
WZC006	77	62	190	208	2	6	93
Table S4. number of different types of InDel on the coding area.

## Sheet: Table S5
Priority	POS	ID	GeneName	ExonicFunc	Gencode
H	979560	rs762554040	AGRN	missense SNV	ENSG00000188157.14, ENST00000379370.6, ENST00000620552.4
H	1221564	rs61740392	SCNN1D	missense SNV	ENST00000379116.9, ENST00000325425.12, ENST00000400928.7, ENST00000379101.8, ENSG00000162572.20, ENST00000338555.6
H	1233779	rs544359869	ACAP3	missense SNV	ENST00000354700.9, ENST00000476572.1, ENST00000467278.5, ENST00000492936.5, ENSG00000131584.18, ENST00000353662.4
H	1262875	rs564546199	CPTP	missense SNV	ENST00000343938.8, ENST00000464957.1, ENSG00000224051.6
H	1269024	.	TAS1R3	missense SNV	ENST00000339381.5, ENSG00000169962.4
H	1269399	rs571862161	TAS1R3	missense SNV	ENST00000339381.5, ENSG00000169962.4
H	1269623	rs199779671	TAS1R3	missense SNV	ENST00000339381.5, ENSG00000169962.4
H	1309567	rs199844974	AURKAIP1	missense SNV	ENST00000378853.3, ENST00000338338.9, ENST00000321751.9, ENST00000338370.7, ENSG00000175756.13
H	1309675	rs758605382	AURKAIP1	missense SNV	ENST00000489799.1, ENST00000378853.3, ENST00000338338.9, ENST00000321751.9, ENST00000338370.7, ENSG00000175756.13
Table S5. Annotation of mutation cite.
